# Supplementary material for: Dicarboxylic Amino Acid Permease 7219 Regulates Fruiting Body Type of Auricularia heimuer
Source: J Fungi (Basel). 2023 Aug 25;9(9):876. doi: 10.3390/jof9090876 (PMC10532715; doi:10.3390/jof9090876)
Supplement: Supplementary file 1 [file jof-09-00876-s001.zip]

Archive with 1 entries (1 files):
- jof-2552766-supplementary.xls
