# Supplementary material for: Dicarboxylic Amino Acid Permease 7219 Regulates Fruiting Body Type of Auricularia heimuer
Source: J Fungi (Basel). 2023 Aug 25;9(9):876. doi: 10.3390/jof9090876 (PMC10532715; doi:10.3390/jof9090876)
Supplement: Supplementary file 1 [file jof-09-00876-s001.zip › jof-2552766-supplementary.xls]

## Sheet: Table S1
Table S1. qRT-PCR primer
Primer name	Forward primer sequence5`-3.`	Reverse primer sequence5`-3.`
28S rRNA	TTCAGGCATAGTTCACCAT	GGACCAAGGAGTCTAACAT
g7217	AACGGCAACGGCCATCCA	CTCGTGCTCCTCCTCTTCCTCC
g7218	CAAGTACCAGCCCGTGTTCG	CGTAGTCGTCGTCGCCCTC
g7219	TACGAATGGATAGCCACCG	CGAAGTCAACGCAGCAGAA

## Sheet: Table S2
Table S2: Primer of candidate gene promoter
Primer name	Forward primer sequence5`-3.`	Reverse primer sequence5`-3
promoter	ACGCGTTCCGAGTCAATCATG	AGTCGACCTGCGCTGGTC

## Sheet: Table S3
Table S3: Genetic linkage map increased density primers
Primer name	Forward primer sequence	Reverse primer sequence	Location of genome
	5`-3	5`-3
D15526	CCGCGTGGTTGGTTCCAT	GTGCTGAGCGGGGAGAAG	Scaffold39_299748
D389	AGCTGCGCTGCGACATAT	TGAGCTCGTCAGATGGGGA	Scaffold39_s289886
D23860	GCGGGGTCAGTTGTCTCC	ACGCCTTCGCTCTTTCCG	Scaffold39-181498
D1299	AGCGCCCCTAGCTCACAT	CTGCCAGTGCGAACCAGT	Scaffold39_86533
D15525	TGCAGGTCGTTAAGCCGA	CTGTGGGAAGGGCAAGGT	Scaffold39_72866
D23858	CGTGGCATCAGGAGGGTG	TGCCTTTTCCCGCCTCTC	Scaffold39_68434
D73	GAGCCTGGGGGAGAGTGA	AGTATCGATCGGCGCACAG	Scaffold15_430967
D661	CGCAGACAGCACTTCCCA	CATCCGCGGCCCTTCTAC	Scaffold41_63213
D395	GTGCCTGGAGAGCTTGGG	CGTCAGAGCCGTTCCGAA	Scaffold41_22926
D773	GCGGGTGAGTTTCAGTTGC	CGGTCAGCCTGCTGGATT	Scaffold97_14673
D109	CACTGCATGCCTCCGGAT	AAGGGGCATTGACGGGTC	Scaffold3_229897
SSR808	CATCGAGTGCCACGCTTTAG	AGAAGCGAACGGAATGAGAA	Scaffold139_55421
SSR809	GCCTGGAAGAAGTCAAGTCG	ACGTATAGCTCGACCCGTTC	Scaffold139_71938
